# Supplementary material for: Insights into the Fe3+ Doping Effects on the Structure and Electron Distribution of Cr2O3 Nanoparticles
Source: Nanomaterials (Basel). 2023 Mar 8;13(6):980. doi: 10.3390/nano13060980 (PMC10059910; doi:10.3390/nano13060980)
Supplement: Supplementary file 1 [file nanomaterials-13-00980-s001.zip]

Archive with 1 entries (1 files):
- nanomaterials-2220042-supplementary.pdf
